# Supplementary material for: SARS-CoV-2 disease severity and transmission efficiency is increased for airborne compared to fomite exposure in Syrian hamsters
Source: Nat Commun. 2021 Aug 17;12:4985. doi: 10.1038/s41467-021-25156-8 (PMC8371001; doi:10.1038/s41467-021-25156-8)
Supplement: Supplementary file 6 — Source Data [file 41467_2021_25156_MOESM6_ESM.xlsx]

## Sheet: Figure 1b
Figure 1b	Relative Weight
DPI	i.n.				fomiite				naive				aerosol
0	100	100	100	100	100	100	100	100	100	100	100	100	100	100	100	100
1	104.066	101.129	101.438	102.884	96.6121	103.158	103.101	101.081	101.176	103.465	107.241	103.872	106.242	98.8258	99.4526	101.301
2	103.187	100.903	101.77	102.422	105.14	102.737	106.25	101.297	102.353	103.713	109.655	106.099	104.442	94.9119	95.3467	99.4424
3	104.615	101.129	102.212	104.268	103.505	91.7895	105.62	101.622	109.176	105.693	99.0805	104.937	105.642	96.8689	91.2409	97.5836
4	103.626	97.0655	102.212	104.383	102.804	103.368	107.558	104.541	108.471	107.426	113.563	104.84	104.442	97.3581	88.9599	97.119
5	100.879	90.5192	98.8938	104.268	103.271	105.053	109.399	104.865	108.941	107.178	114.138	106.873	105.642	98.3366	90.7847	96.6543
6	98.9011	92.2122	93.6947	98.5006	107.009	101.579	109.302	105.622	109.176	111.015	116.897	108.422	103.842	101.272	90.7847	99.4424
7	103.297	98.7585	97.5664	102.999	107.477	101.789	112.403	103.135	111.059	111.386	117.126	109.39	106.843	105.186	94.8905	101.766
8	108.791	102.709	101.77	107.266	107.477	104.211	110.465	100.541	115.294	108.911	120.69	111.326	109.844	104.697	97.6277	101.766
9	114.286	106.095	107.301	114.187	109.813	108.421	110.465	103.784	115.294	108.911	119.54	113.262	114.646	108.121	101.734	101.766
10
11	115.385	109.481	109.513	117.647	115.654	109.474	116.279	114.595	120	117.574	126.437	116.167	123.049	112.035	102.646	101.766
12
13
14	125.275	115.124	117.257	126.874	119.159	117.895	120.155	115.676	117.647	118.812	128.736	121.975	124.85	112.524	107.664	111.059

## Sheet: Figure 1c
Figure 1c
Relative Weight
I.N.	Fomite	Unexposed	Aerosol
125.275	119.159	117.647	124.85
115.124	117.895	118.812	112.524
117.257	120.155	128.736	107.664
126.874	115.676	121.975	111.059

## Sheet: Figure 1d
Figure 1d
	TCID5-
	I.N.				Fomite				Unexposed				Aerosol
Trachea	4.04588	5.22185	3.70861	3.44897	0.5	0.5	0.5	0.5	0.5	0.5	0.5	0.5	5.74485	7.54588	5.00864	4.50864
Lung	0.5	3.05103	0.5	3.04576	0.5	0.5	0.5	0.5	0.5	0.5	0.5	0.5	8	7.4049	5.74485	3.99473
Upper GI	0.5	0.5	0.5	0.5	0.5	0.5	0.5	0.5	0.5	0.5	0.5	0.5	0.5	0.5	0.5	0.5
Lower GI	0.5	0.5	0.5	0.5	0.5	0.5	0.5	0.5	0.5	0.5	0.5	0.5	0.5	0.5	0.5	0.5

## Sheet: Figure 1e
Figure 1e
	TCID50
	I.N.				Fomite				Unexposed				Aerosol
Lung	5.54576	6.17082	7.29588	7.35387	6.05284	6.49485	4.98716	3.9049	0.5	0.5	0.5	0.5	6.7876	5.54588	5.92082	6.10387
Brain	0.5	0.5	2.6117	0.5	2.64418	0.5	0.5	2.33922	0.5	0.5	0.5	0.5	2.34679	3.90894	0.5	0.5
Upper GI	4.40646	0.5	0.5	0.5	0.5	0.5	2.70905	3.47125	0.5	0.5	0.5	0.5	3.0376	0.5	0.5	0.5
Lower GI	0.5	0.5	0.5	0.5	2.80103	0.5	4.04576	0.5	0.5	0.5	0.5	0.5	2.99473	0.5	0.5	0.5

## Sheet: Figure 3y and z
Figure 3z	Score
	Aerosol				I.N.				Fomite				Controls
Bronchiolitis (4 DPI)	3	3	3	3	2	2	3	2	1	2	2	2	0	0	0	0
Interstitial Pneumonia (4 DPI)	3	3	3	3	3	3	4	3	3	3	2	2	0	0	0	0
Tracheitis (4 DPI)	2	2	1	1	1	0	1	2	NA	NA	2	2	0	0	0	0
Ciliated (4 DPI)	2	2	3	3	2	2	3	2	3	4	3	3	0	0	0	0
Olfactory (4 DPI)	4	4	4	3	3	4	3	4	1	2	2	2	0	0	0	0
Lung titer (4 DPI)	6.7876	5.54588	5.92082	6.10387	5.54576	6.17082	7.29588	7.35387	6.05284	6.49485	4.98716	3.9049	0.5	0.5	0.5	0.5
Figure 3y	Aerosol				I.N.				Fomite				Controls
Bronchiolitis (1 DPI)	0	0	0	1	0	0	0	0	0	0	0	1	0	0	0	0
Interstitial Pneumonia (1 DPI)	0	0	0	1	0	0	0	0	0	0	1	0	0	0	0	0
Tracheitis (1 DPI)	2	2	3	3	0	2	NA	NA	0	0	0	0	0	0	0	0
Ciliated (1 DPI)	1	0	3	3	2	2	3	2	1	0	0	1	0	0	0	0
Olfactory (1 DPI)	0	0	1	1	0	0	1	0	0	0	0	0	0	0	0	0
Trachea titer (1 DPI)	5.74485	7.54588	5.00864	4.50864	4.04588	5.22185	3.70861	3.44897	0.5	0.5	0.5	0.5	0.5	0.5	0.5	0.5

## Sheet: Figure 4a
Figure 4 a
TNF alpha
Aerosol	I.N.	Fomite	Unexposed
35702.3	35712.1	21645.2	33514
44749.1	35193.3	20149	26665
32043	33720.4	21775.5	35165.1
34055.4	44627	25228.9	37610.3
INF gamma
Aerosol	I.N.	Fomite	Unexposed
7957.89	7463.04	7374.17	8358.89
7698.36	7374.09	7396.08	8032.03
7606.07	7334.05	9879.26	8832.61
7559.46	8541.48	7527.23	7567.95
IL-6
Aerosol	I.N.	Fomite	Unexposed
13547.9	13553.9	13381.2	12032.7
12135.8	13511.5	11829.7	12208.5
12593.3	14299.4	11072.1	11375.2
1144.85	13257	14029.7	13623.6
IL-4
Aerosol	I.N.	Fomite	Unexposed
9513.31	9686.19	10068.7	9508.5
9513.46	9695.77	9773.71	9556.33
9628.54	9720.01	9695.79	9494.45
9725.51	9676.37	10031.7	9566.03
IL-10
Aerosol	I.N.	Fomite	Unexposed
11931.8	50681.8	60000	92500
15340.9	66818.2	72613.6	35000
17159.1	101136	90113.6	54772.7
15681.8	53977.3	66363.6	31136.4

## Sheet: Figure 4b
Figure 4b
Titer
Unexposed	Fomite	Aerosol	I.N.
1	102400	409600	204800
1	102400	409600	409600
1	102400	204800	409600
1	204800	204800	1638400

## Sheet: Figure 4c
Figure 4c
Titer
Fomite	Aerosol	I.N.
80	320	160
160	320	160
80	320	320
160	80	160

## Sheet: Figure 4d
Figure 4 d
I.N.
Pathway	Fcγ Receptor-mediated Phagocytosis in Macrophages and Monocytes	Integrin Signaling	Production of Nitric Oxide and Reactive Oxygen Species in Macrophages	iCOS-iCOSL Signaling in T Helper Cells	Th1 Pathway	IL-6 Signaling	CD28 Signaling in T Helper Cells	Interferon Signaling	Natural Killer Cell Signaling	B Cell Receptor Signaling	PI3K Signaling in B Lymphocytes	Th2 Pathway	IL-15 Signaling	Antiproliferative Role of TOB in T Cell Signaling	Dendritic Cell Maturation	Role of Pattern Recognition Receptors in Recognition of Bacteria and Viruses	IL-2 Signaling	PKCθ Signaling in T Lymphocytes	Role of RIG1-like Receptors in Antiviral Innate Immunity	IL-1 Signaling	B Cell Activating Factor Signaling	Th17 Activation Pathway	Cytotoxic T Lymphocyte-mediated Apoptosis of Target Cells	IL-17 Signaling
-log(p-value)	11.5	10.2	8.96	7.89	7.89	7.38	7.36	7.01	6.54	6.5	6.27	5.97	5.18	4.89	4.67	4.65	4.49	3.85	3.57	3.23	2.78	2.52	1.91	1.65
Aerosol
Pathway	Fcγ Receptor-mediated Phagocytosis in Macrophages and Monocytes	Coronavirus Pathogenesis Pathway	CXCR4 Signaling	Th1 Pathway	Natural Killer Cell Signaling	IL-1 Signaling	Dendritic Cell Maturation	Toll-like Receptor Signaling	B Cell Receptor Signaling	CD28 Signaling in T Helper Cells	IL-15 Signaling	iCOS-iCOSL Signaling in T Helper Cells	Granzyme B Signaling	Antiproliferative Role of TOB in T Cell Signaling	Crosstalk between Dendritic Cells and Natural Killer Cells	IL-17 Signaling	Th17 Activation Pathway	Cytotoxic T Lymphocyte-mediated Apoptosis of Target Cells
-log(p-value)	10.1	8.76	8.2	6.57	6	5.25	4.93	3.93	3.89	3.87	3.25	2.86	2.59	2.32	2.27	1.96	1.37	1.33
Fomite
Pathway	Interferon Signaling	Role of Hypercytokinemia/hyperchemokinemia in the Pathogenesis of Influenza	Systemic Lupus Erythematosus In B Cell Signaling Pathway	Th17 Activation Pathway	Death Receptor Signaling	Role of Pattern Recognition Receptors in Recognition of Bacteria and Viruses	Retinoic acid Mediated Apoptosis Signaling	Cell Cycle: G1/S Checkpoint Regulation	Growth Hormone Signaling	Sphingosine-1-phosphate Signaling
-log(p-value)	6.97	5.79	2.64	2.39	2.36	1.83	1.75	1.6	1.52	1.34

## Sheet: Figure 4e
Figure 4e
	Animal																		Animal
gene	1	2	3	4	5	6	7	8	9	10	11	12	13	14	15	16		gene	1	2	3	4	5	6	7	8	9	10	11	12	13	14	15	16
Ace2	8.72	14.54	5.92	6.25	14.95	10.97	10.27	20.65	9.08	9.81	4.81	14.1	15.95	17.73	18.25	23.87		Ccr3	150.31	211.99	276.46	181.25	108.66	116.33	89.05	102.26	103.36	91.27	90.59	122.2	53.84	51.1	85.17	61.9
Adam17	155.15	216.14	226.1	201.56	183.43	145.97	198.65	151.43	173.78	181.56	189.86	171.08	150.57	148.1	193.68	201.63		Ccr8	9.69	5.19	8.88	14.06	0	0	0	0	2.27	0.98	0	2.82	0	0	0	0
Agt	25.21	37.41	51.34	29.68	83.74	63.65	156.41	132.75	132.89	64.77	134.92	218.08	140.6	164.79	158.19	215.78		Cd274	18.42	35.33	17.77	32.81	7.97	5.48	1.14	6.88	13.63	7.85	20.23	23.5	3.98	4.17	2.02	3.53
Atf4	1015.32	1103.61	1155.22	926.58	762.64	790.22	716.99	767	695.13	785.16	836.55	848.82	848.6	925.13	760.52	738.43		Cd28	124.12	143.4	179.7	244.53	26.91	119.63	60.51	61.95	120.39	129.55	126.25	118.44	23.93	66.75	62.87	74.28
Bax	11.63	6.23	7.89	8.59	1.99	8.78	3.42	10.81	6.81	7.85	6.74	4.7	4.98	4.17	6.08	3.53		Cd4	143.52	99.76	122.43	181.25	28.91	74.63	51.37	26.55	96.54	124.64	107.94	99.64	7.97	42.76	38.53	37.14
Bcl2	228.86	275.38	341.63	267.19	301.07	302.92	325.38	344.16	413.44	313.08	419.24	397.62	248.3	323.32	308.26	295.37		Cd40	7.75	21.82	13.82	10.93	6.97	4.39	2.28	3.93	9.08	4.9	6.74	11.28	5.98	6.25	6.08	4.42
Bcl2l11	13.57	16.62	23.69	18.75	14.95	12.07	14.84	21.63	32.93	29.44	30.84	15.98	14.95	5.21	12.16	7.95		Cd40	5.81	2.07	1.97	4.68	0.99	2.19	3.42	1.96	2.27	2.94	4.81	0.94	1.99	4.17	2.02	0.88
Casp3	340.38	289.93	508.49	480.47	131.59	160.24	144.99	138.65	229.44	212.97	212.03	258.5	156.55	174.17	162.24	136.18		Cd40lg	11.63	27.01	16.78	32.81	3.98	9.87	10.27	16.71	24.98	12.75	11.56	11.28	0	9.38	7.09	7.07
Casp8	18.42	13.5	15.79	11.71	6.97	7.68	7.99	15.73	13.63	3.92	14.45	10.34	4.98	9.38	3.04	7.95		Cd80	110.55	170.42	196.48	152.34	75.76	143.77	149.56	78.66	77.23	107.95	142.63	191.76	55.84	62.57	100.38	69.86
Casp9	97.94	124.7	143.16	149.22	113.64	109.75	99.32	73.75	112.44	103.05	114.68	77.08	103.7	105.34	98.36	107		Cd86	87.27	156.91	160.94	171.09	20.93	24.14	42.24	30.48	70.42	57.9	57.82	68.62	31.91	23.98	41.57	37.14
Ccl5	127.03	114.3	184.63	217.97	8.97	19.75	6.85	32.45	109.04	61.83	113.72	121.26	3.98	9.38	2.02	14.14		Cd8a	45.57	54.03	105.64	84.37	23.92	60.36	19.4	38.35	60.19	65.75	60.71	79.9	17.94	33.37	32.44	28.29
Ccnd1	1503.11	1349.89	1543.26	1762.53	2166.32	2056.79	1792.49	2327.55	1294.86	1274.9	1226.88	1242.69	2421.18	2550.1	2256.23	2464.67		Cxcr3	45.57	47.8	61.21	105.47	5.98	17.56	19.4	17.7	38.61	40.23	27.94	30.08	1.99	14.6	7.09	5.3
Cd274	18.42	35.33	17.77	32.81	7.97	5.48	1.14	6.88	13.63	7.85	20.23	23.5	3.98	4.17	2.02	3.53		Cxcr6	4.84	3.11	7.89	10.15	1.99	1.09	6.85	0.98	5.67	0.98	1.92	4.7	1.99	1.04	2.02	1.76
Cdk4	453.84	287.85	313.98	346.88	272.16	234.87	253.46	310.73	224.89	228.67	222.63	263.2	306.13	332.71	314.35	298.9		Dll1	109.58	119.5	146.13	91.4	160.5	153.65	113.02	152.41	218.08	139.36	206.24	152.28	210.4	235.71	178.47	248.5
Ddx58	1715.48	1844.54	2560.25	2056.29	1101.6	768.27	777.5	837.8	1515.22	1206.2	1417.71	1440.09	416.82	391.12	326.52	389.99		Dll4	64	70.66	87.87	150	571.23	614.62	497.78	640.15	662.19	391.59	409.6	429.58	706.01	841.69	767.62	719.85
Eif2a	2.9	2.07	4.93	3.9	8.97	9.87	7.99	7.86	5.67	12.75	8.67	3.76	6.98	5.21	7.09	1.76		Gfi1	1.93	2.07	2.96	1.56	0	1.09	0	0	1.13	1.96	0	3.76	0	0	0	0
Eif2ak3	319.04	342.92	354.46	332.03	315.02	304.01	280.86	312.7	305.54	331.73	318.04	274.48	320.09	327.49	346.8	381.15		Grb2	707.91	935.26	1129.55	1060.17	609.12	683.76	723.84	672.6	791.68	696.83	768.12	772.68	575.37	659.16	613.49	612.85
Elk1	4.84	2.07	0	0	12.96	4.39	18.26	7.86	14.76	11.77	11.56	9.4	7.97	7.3	16.22	3.53		Icam1	689.49	747.17	702.02	710.17	407.74	444.5	414.44	501.5	507.72	514.28	541.64	732.26	536.48	524.62	514.11	612.85
Fos	4199.98	4279.34	2726.13	2646.15	3823.21	4369.31	2950.19	1557.6	2110.4	2882.52	2717.84	2593.48	2323.45	2801.46	1687.36	2153.38		Icos	300.62	252.52	290.28	561.73	34.89	133.9	106.17	84.56	308.95	220.82	296.84	238.76	36.89	63.62	61.85	63.67
Il1b	824.28	1412.24	1683.46	1210.18	484.5	432.43	374.48	241.9	271.46	444.59	404.78	540.5	205.42	201.29	228.15	164.48		Ifnar1	537.24	727.42	781.99	812.51	1016.86	841.81	701.01	894.83	1005.22	877.41	893.41	843.18	786.78	834.39	814.27	875.5
Il6	29.09	92.48	70.1	145.31	1.99	6.58	11.41	17.7	14.76	73.6	37.58	102.46	0	0	1.01	0		Ifng	33.94	32.21	27.64	62.5	0	2.19	2.28	8.85	28.39	23.55	26.02	22.56	0.99	3.12	2.02	3.53
Irf3	16.48	21.82	26.65	26.56	25.92	20.85	19.4	20.65	23.85	20.61	19.27	14.1	20.94	30.24	27.37	28.29		Ikzf1	234.67	332.53	429.5	407.82	247.23	265.6	285.42	217.31	364.6	380.8	381.65	286.7	113.67	171.05	135.88	137.95
Irf9	17.45	7.27	6.91	7.81	12.96	16.46	11.41	3.93	19.3	13.74	12.52	11.28	6.98	7.3	8.11	7.95		Il17rb	11.63	10.39	7.89	7.03	6.97	18.65	18.26	13.76	4.54	11.77	2.89	14.1	13.96	8.34	15.21	7.07
Jak1	2913.12	3089.48	3371.87	3565.7	2602.97	2771.29	2523.19	2930.34	3310.99	3216.22	3416.58	3672.61	2606.65	2857.78	2719.65	2957.26		Il18	16.48	24.94	21.72	28.9	13.95	21.95	31.96	18.68	27.26	28.46	17.34	26.32	24.92	11.47	22.3	13.26
Jun	1603.96	1322.87	1140.41	1234.4	1891.16	2138.01	1568.71	1955.85	1678.78	1977.62	2323.65	3087.93	1615.44	2195.49	1446.01	1815.56		Il18r1	402.44	306.55	291.27	330.47	130.59	150.36	108.46	130.78	166.96	173.71	186.97	185.18	132.62	69.88	134.86	142.38
Lta	4.84	3.11	2.96	1.56	0.99	1.09	1.14	3.93	2.27	1.96	7.71	7.52	2.99	1.04	1.01	0.88		Il2	1.93	2.07	0.98	3.12	0	1.09	0	0	0	0.98	1.92	1.88	0	0	0	0
Mavs	1.93	0	0.98	2.34	0	3.29	3.42	0.98	2.27	2.94	1.92	3.76	2.99	2.08	0	3.53		Il25	1.93	1.03	0	2.34	1.99	2.19	1.14	0	0	0.98	2.89	0.94	0	1.04	0	3.53
Nfil3	4.84	6.23	5.92	4.68	3.98	3.29	4.56	3.93	10.22	5.88	5.78	5.64	4.98	2.08	0	0		Il27	4.84	16.62	15.79	8.59	3.98	5.48	6.85	7.86	12.49	7.85	15.42	11.28	0.99	4.17	4.05	1.76
Npm1	1300.43	940.45	958.73	991.42	457.58	555.35	525.18	522.15	622.44	684.07	646.69	679.62	558.42	483.94	518.17	570.4		Il27ra	0	0	1.97	1.56	1.99	3.29	2.28	0	0	0.98	1.92	3.76	1.99	0	0	0
Prkcq	16.48	22.86	31.59	21.87	3.98	6.58	12.55	14.75	20.44	19.62	21.2	21.62	0.99	4.17	4.05	7.07		Il33	90.18	37.41	55.29	45.31	43.86	32.92	37.67	33.43	27.26	27.48	26.98	33.84	45.87	26.07	35.49	43.33
Ptgs2	303.53	383.45	397.91	428.91	91.71	154.75	194.09	190.76	146.52	211.01	170.58	228.42	212.4	106.38	159.2	126.46		Il6	29.09	92.48	70.1	145.31	1.99	6.58	11.41	17.7	14.76	73.6	37.58	102.46	0	0	1.01	0
Ripk1	33.94	38.44	44.43	24.21	30.9	39.51	33.1	45.23	52.24	47.1	51.08	42.3	29.91	33.37	30.42	32.72		Irf1	1383.83	1589.94	1578.8	1573.47	614.1	597.06	500.07	597.86	1096.09	1120.81	1010.03	1096.99	314.11	371.3	286.97	373.19
Runx3	180.37	193.28	260.66	310.94	38.88	66.95	66.21	86.53	156.74	200.21	206.24	174.84	24.92	58.4	35.49	47.75		Itgb2	964.9	1486.02	1708.15	1494.56	998.92	1005.34	1044.66	899.75	1006.36	1124.74	1061.11	965.38	883.51	880.28	919.73	791.49
S1pr1	374.32	673.38	730.65	767.2	1961.95	1692.4	1123.44	2005.02	1673.1	1489.84	1796.47	1969.31	1535.67	1737.61	1611.3	1669.64		Jun	1603.96	1322.87	1140.41	1234.4	1891.16	2138.01	1568.71	1955.85	1678.78	1977.62	2323.65	3087.93	1615.44	2195.49	1446.01	1815.56
Serpine1	454.81	797.05	625	1118.77	1137.49	959.25	897.38	1372.73	1126.76	1794.09	1844.66	1595.19	843.62	1099.3	1010.99	841.01		Klrd1	0.96	2.07	5.92	3.9	1.99	1.09	0	0	2.27	1.96	3.85	0.94	1.99	1.04	3.04	2.65
Smad3	90.18	69.62	73.06	63.28	74.76	52.68	92.47	70.8	68.15	78.51	65.53	54.52	40.88	45.89	50.7	51.29		Lta	4.84	3.11	2.96	1.56	0.99	1.09	1.14	3.93	2.27	1.96	7.71	7.52	2.99	1.04	1.01	0.88
Smad4	685.61	797.05	722.75	704.7	899.22	943.88	914.51	1045.28	810.99	740.99	771.01	767.04	1042.06	1063.84	1030.26	1170.87		Maf	149.34	155.87	223.14	246.09	89.72	100.97	137	145.53	238.52	171.75	204.32	253.8	123.65	125.15	130.81	105.23
Socs1	15.51	13.5	10.86	18.75	2.99	2.19	7.99	5.9	11.35	8.83	11.56	6.58	0	2.08	2.02	1.76		Nfatc2	3.87	0	3.94	3.12	5.98	7.68	2.28	0.98	6.81	4.9	5.78	3.76	3.98	2.08	5.07	3.53
Socs3	1339.22	1534.87	1748.63	1521.12	422.69	447.79	472.67	365.8	1001.81	997.15	1207.6	1230.47	258.27	301.42	258.57	255.57		Nfil3	4.84	6.23	5.92	4.68	3.98	3.29	4.56	3.93	10.22	5.88	5.78	5.64	4.98	2.08	0	0
Spi1	26.18	20.78	28.63	32.03	19.93	14.26	15.98	13.76	14.76	24.53	26.02	20.68	11.96	11.47	9.12	11.49		Nfkb1	3.87	11.43	12.83	7.81	10.96	12.07	7.99	10.81	12.49	10.79	13.49	12.22	7.97	2.08	4.05	5.3
Stat1	28.12	15.58	27.64	19.53	9.96	6.58	10.27	9.83	14.76	13.74	13.49	10.34	1.99	2.08	2.02	5.3		Prkcq	16.48	22.86	31.59	21.87	3.98	6.58	12.55	14.75	20.44	19.62	21.2	21.62	0.99	4.17	4.05	7.07
Stat2	1373.16	1420.56	1847.37	1722.69	611.11	536.69	532.03	484.78	1111.99	1044.26	1322.29	1155.27	279.21	236.75	230.18	221.08		Ptgdr2	0	0	0	0	1.99	1.09	2.28	0	1.13	0	0	0	0	1.04	2.02	0.88
Stat3	1735.85	2014.97	2213.68	2086.76	1222.23	1207.29	1457.97	1319.63	1717.4	1481.99	1746.35	1948.63	1249.48	1220.29	1306.08	1273.46		Runx3	180.37	193.28	260.66	310.94	38.88	66.95	66.21	86.53	156.74	200.21	206.24	174.84	24.92	58.4	35.49	47.75
Stat3	1735.85	2014.97	2213.68	2086.76	1222.23	1207.29	1457.97	1319.63	1717.4	1481.99	1746.35	1948.63	1249.48	1220.29	1306.08	1273.46		S1pr1	374.32	673.38	730.65	767.2	1961.95	1692.4	1123.44	2005.02	1673.1	1489.84	1796.47	1969.31	1535.67	1737.61	1611.3	1669.64
Stat6	876.65	1030.86	1091.04	980.48	687.87	783.64	715.85	701.11	806.45	914.71	956.06	882.66	769.83	851.07	790.95	786.18		Socs1	15.51	13.5	10.86	18.75	2.99	2.19	7.99	5.9	11.35	8.83	11.56	6.58	0	2.08	2.02	1.76
Tbk1	6.78	2.07	9.87	7.81	5.98	8.78	7.99	6.88	6.81	4.9	5.78	4.7	3.98	9.38	6.08	10.61		Socs3	1339.22	1534.87	1748.63	1521.12	422.69	447.79	472.67	365.8	1001.81	997.15	1207.6	1230.47	258.27	301.42	258.57	255.57
Tbx21	60.12	62.35	91.82	107.03	10.96	47.19	35.39	39.33	105.63	100.1	78.06	80.84	8.97	26.07	12.16	22.1		Spi1	26.18	20.78	28.63	32.03	19.93	14.26	15.98	13.76	14.76	24.53	26.02	20.68	11.96	11.47	9.12	11.49
Tgfb1	630.33	766.91	811.61	720.32	376.83	493.89	498.92	445.45	712.17	738.05	799.93	792.42	394.88	384.86	348.82	301.56		Stat1	28.12	15.58	27.64	19.53	9.96	6.58	10.27	9.83	14.76	13.74	13.49	10.34	1.99	2.08	2.02	5.3
Tnfrsf4	0	1.03	0.98	6.25	0	0	0	1.96	1.13	1.96	1.92	1.88	0	1.04	1.01	0.88		Stat3	1735.85	2014.97	2213.68	2086.76	1222.23	1207.29	1457.97	1319.63	1717.4	1481.99	1746.35	1948.63	1249.48	1220.29	1306.08	1273.46
Tnfsf11	5.81	7.27	8.88	7.81	1.99	4.39	7.99	2.95	6.81	4.9	4.81	3.76	0.99	8.34	2.02	6.19		Stat6	876.65	1030.86	1091.04	980.48	687.87	783.64	715.85	701.11	806.45	914.71	956.06	882.66	769.83	851.07	790.95	786.18
Tnfsf4	0	2.07	1.97	6.25	7.97	6.58	1.14	2.95	3.4	12.75	3.85	6.58	3.98	4.17	7.09	5.3		Tbx21	60.12	62.35	91.82	107.03	10.96	47.19	35.39	39.33	105.63	100.1	78.06	80.84	8.97	26.07	12.16	22.1
Traf3	470.32	470.74	404.82	428.91	338.95	380.84	398.45	305.81	380.5	442.63	411.53	347.8	343.03	361.91	339.7	342.24		Tgfb1	630.33	766.91	811.61	720.32	376.83	493.89	498.92	445.45	712.17	738.05	799.93	792.42	394.88	384.86	348.82	301.56
Trim25	531.42	536.21	616.11	534.38	501.45	384.13	371.05	409.06	714.44	530.96	572.48	579.04	299.15	269.09	280.88	236.12		Tnfrsf4	0	1.03	0.98	6.25	0	0	0	1.96	1.13	1.96	1.92	1.88	0	1.04	1.01	0.88
Vav1	719.55	969.55	1084.13	1041.42	326.99	375.35	449.83	377.6	628.12	583.96	668.85	593.14	268.24	308.72	287.98	261.76		Tnfsf11	5.81	7.27	8.88	7.81	1.99	4.39	7.99	2.95	6.81	4.9	4.81	3.76	0.99	8.34	2.02	6.19
																		Tnfsf4	0	2.07	1.97	6.25	7.97	6.58	1.14	2.95	3.4	12.75	3.85	6.58	3.98	4.17	7.09	5.3
																		Vav1	719.55	969.55	1084.13	1041.42	326.99	375.35	449.83	377.6	628.12	583.96	668.85	593.14	268.24	308.72	287.98	261.76

[truncated: 18 more sheets: Figure 5a, Figure 5b, Figure 5c, Figure 5 d, Figure 5e, Figure 6d, Figure 6e, Figure 6f, Figure 6g, Figure 6h, Figure 6i, Figure 6j, Sfig 1a, Sfig 1c, Sfig 1d, Sfig 1e, Sfig 1f, Sheet1]
